# Supplementary material for: S-1-propenyl-L-cysteine suppresses lipopolysaccharide-induced expression of matrix metalloproteinase-1 through inhibition of tumor necrosis factor-α converting enzyme-epidermal growth factor receptor axis in human gingival fibroblasts
Source: PLoS One. 2023 Apr 21;18(4):e0284713. doi: 10.1371/journal.pone.0284713 (PMC10121056; doi:10.1371/journal.pone.0284713)
Supplement: S1 Dataset — (XLSX) [file pone.0284713.s003.xlsx]

## Sheet: Figure 1
MMP-1
	Control	S1PC	LPS	LPS+S1PC
AVE.	1	1.04478	1.70207	1.38251
SD	0.0603224	0.0622352	0.0871934	0.177772
MMP-3
	Control	S1PC	LPS	LPS+S1PC
AVE.	1	0.996274	1.73627	1.60813
SD	0.1469	0.101151	0.211272	0.257542

## Sheet: Figure 2
a)
	24 h				48 h				72 h
	Control	S1PC	LPS	LPS+S1PC	Control	S1PC	LPS	LPS+S1PC	Control	S1PC	LPS	LPS+S1PC
AVE	1	0.944581	1.26365	1.18185	1	0.98687	1.32993	1.03073	1	0.845935	1.13148	1.0896
SD	0.0560598	0.0876242	0.0912008	0.0743837	0.171824	0.0578483	0.12882	0.155579	0.0115559	0.148989	0.243347	0.227134
b)
	0-	0+	30-	30+	100-	100+	300-	300+
AVE	1	1.56826	1.12743	1.66009	1.1355	1.31777	1.05666	0.863476
SD	0.228767	0.120585	0.254755	0.077946	0.190561	0.308212	0.254583	0.273238
c)
	24 h				48 h				72 h
	Control	S1PC	LPS	LPS+S1PC	Control	S1PC	LPS	LPS+S1PC	Control	S1PC	LPS	LPS+S1PC
AVE	1	0.932706	1.03064	1.07697	1	0.9513	1.63984	1.2016	1	1.03474	1.51708	1.20231
SD	0.151288	0.160198	0.265595	0.176562	0.0873387	0.103797	0.228594	0.255123	0.315876	0.164694	0.378582	0.293164
d)
	24 h				48 h				72 h
	Control	S1PC	LPS	LPS+S1PC	Control	S1PC	LPS	LPS+S1PC	Control	S1PC	LPS	LPS+S1PC
AVE	0.508369	0.528951	0.808772	0.581444	0.762815	0.810432	1.1683	1.03911	1.06356	1.04372	1.69214	1.37197
SD	0.138462	0.0838642	0.0283739	0.136508	0.106165	0.147384	0.015892	0.0452267	0.143315	0.0625023	0.0285245	0.0212937

## Sheet: Figure 3
a)
	S1PC(-)						S1PC(+)
	0	5	15	30	60	120	5	15	30	60	120
AVE	1	1.8469	1.6126	1.37382	1.26826	0.702169	0.95039	1.14262	1.07314	0.855247	0.602111
SD	0.092722	0.426072	0.376046	0.471862	0.533805	0.254098	0.34224	0.345299	0.323611	0.155505	0.418775
b)
	Ctrl	LPS	LPS+AG1478
AVE	1	2.14889	0.935028
SD	0.0436296	0.361382	0.230777

## Sheet: Figure 4
a)
	S1PC(-)						S1PC(+)
	0	5	15	30	60	120	5	15	30	60	120
AVE	1	1.44869	1.31795	1.31117	1.024	0.947694	0.94052	1.00967	0.912116	1.15053	0.921798
SD	0.0596681	0.0262652	0.0902444	0.374887	0.203044	0.198292	0.0942087	0.0725857	0.189347	0.0593657	0.200018
b)
	Ctrl	LPS	LPS+AG1478
AVE	1	1.70126	0.84054
SD	0.0550444	0.363835	0.256971

## Sheet: S1 Fig
MMP-2
	Control	S1PC	LPS	LPS+S1PC
AVE.	1	1.00253	1.07776	1.00262
SD	0.0643128	0.039559	0.0904178	0.043459
MMP-8
	Control	S1PC	LPS	LPS+S1PC
AVE.	1	0.874236	0.791447	0.817607
SD	0.216707	0.226502	0.109375	0.237563
MMP-13
	Control	S1PC	LPS	LPS+S1PC
AVE.	1	0.929937	1.03179	0.859625
SD	0.0523443	0.279441	0.304989	0.0535371
MMP-14
	Control	S1PC	LPS	LPS+S1PC
AVE.	1	1.03174	1.07824	1.00249
SD	0.104083	0.0416826	0.160589	0.0844943
TIMP-1
	Control	S1PC	LPS	LPS+S1PC
AVE.	1	0.999044	1.00769	1.0049
SD	0.166889	0.108318	0.0724438	0.0942246
TIMP-2
	Control	S1PC	LPS	LPS+S1PC
AVE.	1	0.996274	1.73627	1.60813
SD	0.1469	0.101151	0.211272	0.257542
